# Supplementary material for: Axl and EGFR Dual-Specific Binding Affibody for Targeted Therapy in Nasopharyngeal Carcinoma
Source: Cells. 2024 Nov 5;13(22):1823. doi: 10.3390/cells13221823 (PMC11592995; doi:10.3390/cells13221823)
Supplement: Supplementary file 1 [file cells-13-01823-s001.zip]

Archive with 1 entries (1 files):
- cells-3239778-supplementary.pdf
